# Supplementary material for: Dietary stearic acid regulates mitochondria in vivo in humans
Source: Nat Commun. 2018 Aug 7;9:3129. doi: 10.1038/s41467-018-05614-6 (PMC6081440; doi:10.1038/s41467-018-05614-6)
Supplement: Supplementary file 4 — Supplementary Data 1 [file 41467_2018_5614_MOESM4_ESM.xlsx]

## Sheet: Sheet1
Supplementary Data 1: Baseline Characteristics for all subjects in the study.
		healthy controls (n=10)	type 2 diabetics (n = 11)
Demography	Age, mean (SD), years	47,4 (18,6)	62,5 (14,1)
	Vegetarian, no. (%)	2 (20)	2 (18)
Various medical parameters	Women, no. (%)	5 (50)	6 (55)
	Body mass index (SD), kg/m2	26,9 (3,8)	34,7 (8,4)
	Duration of diabetes (SD), years	N/A	7 (5,7)
	Diabetic Retinopathy, no. (%)	N/A	1 (9)
	Diabetic Nephropathy, no. (%)	N/A	2 (18)
	Diabetic Polyneuropathy, no. (%)	N/A	7 (64)
	Smoker, no. (%)	0 (0)	2 (18)
Medication usage, number (%)	Metformin monotherapy	N/A	6 (54)
	Metformin in combination	N/A	3 (27)
	Antihypertensive monotherapy	3 (30)	3 (27)
	Antihypertensive combination	1 (10)	4 (36)
	Statins	2 (20)	3 (27)
Laboratory values, mean (SD)	HbA1c (%)	5.37 (0.4)	7.1 (1.1)
	Cholesterol (mg/dL)	188.2 (42.2)	201.8 (36.1)
	LDL (mg/dL)	109.4 (31.4)	143.9 (35.8)
	HDL (mg/dL)	55.7 (14.1)	50 (8)
	Triglycerides (mg/dL)	115.9 (49.4)	169.7 (68.3)
