# Supplementary material for: Dietary stearic acid regulates mitochondria in vivo in humans
Source: Nat Commun. 2018 Aug 7;9:3129. doi: 10.1038/s41467-018-05614-6 (PMC6081440; doi:10.1038/s41467-018-05614-6)
Supplement: Supplementary file 5 — Supplementary Data 2 [file 41467_2018_5614_MOESM5_ESM.xlsx]

## Sheet: Sheet1
Supplementary Data 2: basic clinical parameters for each subject in the study
	Subject	Sex	Age	T2D	Diagnosed in	Polyneuropathy	Nephropathy	Retinopathy	Subject	Height (cm)	Weight (kg)	BMI (kg/cm2)	Vegetarian	Smoker
	1	m	40	no	n/a	n/a	n/a	n/a	1	179	73	22.7833	no	no
	2	f	74	no	n/a	n/a	n/a	n/a	2	168	81	28.699	yes	no
	3	m	28	no	n/a	n/a	n/a	n/a	3	183	83	24.7843	no	no
	4	f	30	no	n/a	n/a	n/a	n/a	4	165	78	28.6501	no	no
	5	m	67	no	n/a	n/a	n/a	n/a	5	178	85	26.8274	no	no
	6	f	65	no	n/a	n/a	n/a	n/a	6	162	70	26.6728	no	no
	7	m	25	no	n/a	n/a	n/a	n/a	7	177	100	31.9193	no	no
	8	f	52	no	n/a	n/a	n/a	n/a	8	161	52	20.061	yes	no
	9	m	62	no	n/a	n/a	n/a	n/a	9	181	86	26.2507	no	no
	10	f	31	no	n/a	n/a	n/a	n/a	10	180	105	32.4074	no	no
	11	f	87	yes	2016	no	no	no	11	158	80	32.0461	no	no
	12	f	57	yes	2007	yes	no	no	12	171	116	39.6703	no	no
	13	m	66	yes	2014	yes	no	no	13	196	118	30.7164	no	no
	14	m	73	yes	2001	yes	yes	yes	14	175	88.6	28.9306	yes	no
	15	f	31	yes	2016	no	no	no	15	160	137	53.5156	no	yes
	16	f	55	yes	2010	yes	no	no	16	173	140	46.7774	no	no
	17	f	53	yes	2008	yes	no	no	17	160	78	30.4687	no	yes
	18	f	70	yes	2011	no	no	no	18	158	78	31.245	yes	no
	19	m	62	yes	2006	yes	no	no	19	167	81	29.0437	no	no
	20	m	69	yes	2001	yes	microalbuminuria	no	20	180	104	32.0988	no	no
	21	m	65	yes	unknown	no	no	no	21	172	82	27.7177	no	no
