# Supplementary material for: Dietary stearic acid regulates mitochondria in vivo in humans
Source: Nat Commun. 2018 Aug 7;9:3129. doi: 10.1038/s41467-018-05614-6 (PMC6081440; doi:10.1038/s41467-018-05614-6)
Supplement: Supplementary file 6 — Supplementary Data 3 [file 41467_2018_5614_MOESM6_ESM.xlsx]

## Sheet: Sheet1
Supplementary Data 3: Multivariate regression analysis
	Coefficientsa
		Unstandardized Coeefficients		Standardized Coeefficients
	Model	B	Std. Error	Beta	t	Sig.
	(Constant)	0.407	0.624		0.652	0.516
	C18:0-TAG (normalized to C16:0)	2.817	0.706	0.395	3.988	0
	Glucose	0.001	0.002	0.159	0.833	0.406
	Iron	0.015	0.036	0.336	0.428	0.67
	TAG	0	0.001	0.079	0.689	0.492
	Cholesterol	0	0.001	-0.06	-0.503	0.616
	Cholesterol HDL	0.002	0.003	0.09	0.812	0.419
	Transferrin	-0.029	0.241	-0.03	-0.12	0.904
	Transferrin Saturation	-0.011	0.023	-0.377	-0.47	0.639
	Ferritin	0	0	0.035	0.34	0.734
	Insulin	0.004	0.008	0.181	0.464	0.643
	HOMA Insulin Resistance	-0.017	0.027	-0.28	-0.616	0.539
	a. Dependent variable: mitochondrial fusion factor
