# Supplementary material for: Dietary stearic acid regulates mitochondria in vivo in humans
Source: Nat Commun. 2018 Aug 7;9:3129. doi: 10.1038/s41467-018-05614-6 (PMC6081440; doi:10.1038/s41467-018-05614-6)
Supplement: Supplementary file 7 — Supplementary Data 4 [file 41467_2018_5614_MOESM7_ESM.xlsx]

## Sheet: correlation data
Supplementary Data 4: Correlations between various measured parameters
		Basal mitochondrial fusion factor (mff)	mff 3h/0h C18:0	mff C18:0 3h-0h	basal C18:0	Gender (m1, f2)	healthy 1, T2D 2	omnivore 1, vegetarian 2	BMI	Iron	Glucose	TAG	Cholesterol	HDL-cholesterol	LDL-cholesterol (calc)	Transferrin	Transferrin saturation	Ferritin	Insulin	HOMA insulin resistance	creatinine	GFR (CKD-EPI)	urea	GOT/AST	GPT/ALT	Alcaline phosphatase (AP)	Gamma-Glutamyltransferase (GGT)	Leukocytes	Erythrocytes	Hemoglobin (Hb)	Hematocrit	Mean corpuscular volume (MCV)	Mean corpuscular hemoglobin (MCH)	Mean corpuscular hemoglobin concentration (MCHC)	Red cell distribution width (RDW)	Thrombocytes	Hypochrome erythrocytes	Neutrophile granulocytes (mech)	Lymphocytes (mech)	Monocytes (mech)	Eosinophile granulocytes (mech)	Basophile granulocytes (mech)	Neutrophile granulocytes (absolute)	Lymphocytes (absolute)	Monocytes (absolute)	Eosinophile granulocytes (absolute)	Basophile granulocytes (absolute)	Hemoglobin A1c (HbA1c)	Age
Basal mitochondrial fusion factor (mff)	Pearson's r		0.00903103	0.183078	0.0231726	-0.376997	0.044484	0.109123	-0.0759835	0.306687	0.240063	0.149646	0.0982109	-0.259466	0.14008	0.34702	0.209572	0.142857	0.134306	0.14878	0.33898	-0.139042	0.105976	0.23579	0.021694	0.141915	0.0865059	0.101817	0.442688	0.312443	0.353158	-0.236329	-0.252022	-0.0664727	-0.196314	0.0610067	-0.0774912	-0.295324	-0.263802	-0.293514	-0.335189	-0.438574	0.252044	-0.0578932	-0.0887004	-0.227852	-0.568116	0.215177	0.046773
	p		0.969009	0.426995	0.920582	0.0920559	0.848163	0.637746	0.743401	0.176308	0.29456	0.517351	0.671911	0.256039	0.544768	0.123263	0.361899	0.536743	0.56163	0.555728	0.132788	0.547782	0.647529	0.303497	0.925636	0.550622	0.709263	0.660546	0.0444677	0.167915	0.116329	0.302361	0.270417	0.774664	0.393725	0.792787	0.73848	0.20619	0.261078	0.209115	0.148549	0.0530665	0.283709	0.819508	0.72634	0.363172	0.013905	0.391174	0.840444
mff 3h/0h C18:0	Pearson's r	0.00903103		0.756644	0.276078	-0.0958213	0.124697	0.116359	-0.0262379	-0.198645	0.120039	0.268254	0.03436	-0.28133	0.028035	-0.103063	-0.167548	-0.353081	0.222142	0.383698	-0.145465	0.19716	0.124879	-0.201096	-0.0395096	0.0877383	-0.0458288	0.139802	0.0583842	0.00280578	-0.0365613	-0.14217	-0.146214	-0.00393258	0.127859	0.325727	0.0973544	0.0212889	-0.0651481	-0.238977	-0.237589	-0.15383	0.129041	0.128521	-0.211042	-0.229713	0.0504745	-0.0872166	-0.102765
	p	0.969009		7.20108e-05	0.225743	0.67948	0.590195	0.615469	0.910115	0.38802	0.604261	0.239706	0.882454	0.216677	0.903985	0.656638	0.467875	0.116414	0.333138	0.115976	0.529252	0.39165	0.589649	0.382071	0.864983	0.713005	0.843626	0.545574	0.80152	0.990369	0.874979	0.538723	0.52711	0.986502	0.580727	0.14961	0.67462	0.929013	0.784945	0.310238	0.313141	0.517292	0.587677	0.611287	0.400559	0.359158	0.842343	0.730756	0.657572
mff 3h-0h C18:0	Pearson's r	0.183078	0.756644		0.340254	-0.0243409	0.239183	-0.0265544	0.125526	-0.0963877	0.244051	0.292336	0.0256061	-0.21105	-0.0148034	0.135467	-0.125915	-0.380574	0.304999	0.401762	-0.0847136	0.070832	0.308609	-0.159003	0.0690344	0.388394	0.193573	0.340297	0.0856368	-0.0927908	-0.0769823	-0.24777	-0.308578	-0.151871	0.271922	0.42294	0.312465	-0.134515	-0.283857	-0.278173	-0.309205	-0.190319	0.383877	0.0994353	0.0479601	-0.138581	0.169643	0.0177441	-0.00845458
	p	0.426995	7.20108e-05		0.131244	0.916591	0.296388	0.909035	0.587706	0.677683	0.286367	0.198466	0.912271	0.358444	0.94922	0.558222	0.586542	0.0887647	0.178822	0.0984011	0.715042	0.76029	0.173474	0.491184	0.766208	0.09059	0.400493	0.131192	0.712064	0.689121	0.74014	0.278854	0.173519	0.511068	0.233091	0.056103	0.167883	0.571792	0.225186	0.235013	0.184655	0.421561	0.0947335	0.694647	0.850111	0.58342	0.500968	0.944287	0.970986
basal C18:0	Pearson's r	0.0231726	0.276078	0.340254		0.0950492	0.208283	0.0705475	0.170227	-0.244582	0.358703	0.53898	-0.156457	-0.106785	-0.342597	0.175113	-0.261827	-0.263746	0.528683	0.649181	0.0429303	-0.0946273	-0.17715	-0.115396	0.0042245	0.133072	-0.0270563	-0.150061	0.215808	0.119721	0.0414336	-0.25693	-0.0799068	0.161812	0.131564	0.119533	-0.153885	0.287107	0.214484	0.212589	0.1128	0.134497	-0.173337	0.0196608	0.145633	0.0246118	0.0622889	0.378545	-0.00326723
	p	0.920582	0.225743	0.131244		0.681931	0.364926	0.761225	0.460683	0.285287	0.110311	0.0116966	0.498238	0.645008	0.12844	0.447718	0.251584	0.247998	0.0137395	0.0035544	0.85341	0.683272	0.442367	0.618414	0.9855	0.575961	0.907323	0.516176	0.347456	0.605226	0.85847	0.260881	0.730615	0.48346	0.569721	0.605795	0.505416	0.21969	0.363839	0.368196	0.635862	0.571843	0.464881	0.93828	0.564211	0.922777	0.806042	0.121373	0.988786
gender (m1, f2)	Pearson's r	-0.376997	-0.0958213	-0.0243409	0.0950492		0.0454545	0.219686	0.375566	-0.264945	-0.192917	-0.234056	0.0789887	0.359994	0.0564028	-0.302743	-0.17046	-0.142683	0.080144	0.0467932	-0.550532	-0.0250101	-0.296838	-0.0941176	-0.15723	-0.201402	-0.14632	0.0495018	-0.382561	-0.586632	-0.531759	-0.0555742	-0.152937	-0.204467	0.536517	0.34403	0.324267	0.135812	-0.228408	-0.0789097	0.339687	-0.0970428	0.157509	-0.209487	0.047619	0.447214	0.272166	-0.020536	-0.0167536
	p	0.0920559	0.67948	0.916591	0.681931		0.844888	0.338647	0.0933982	0.245775	0.402122	0.307172	0.733601	0.108943	0.808132	0.18222	0.46006	0.537243	0.729844	0.85372	0.00970611	0.914306	0.191323	0.684894	0.496091	0.394503	0.526808	0.83126	0.0869741	0.00518546	0.013101	0.810902	0.508073	0.373974	0.0121612	0.126746	0.151551	0.568055	0.332753	0.74088	0.14284	0.684003	0.507199	0.404118	0.851165	0.062772	0.274572	0.935537	0.94254
healthy 1, T2D 2	Pearson's r	0.044484	0.124697	0.239183	0.208283	0.0454545		-0.0231249	0.527633	-0.150761	0.735602	0.425628	0.179825	-0.255046	0.123765	0.540493	-0.272472	-0.0954499	0.402045	0.57552	0.107159	-0.390932	0.346712	-0.105348	0.093616	0.461106	0.524799	0.25981	-0.154473	-0.0863091	-0.165084	-0.0326907	0.0477928	0.247512	0.243871	0.211642	0.36696	-0.351673	-0.156559	-0.279771	-0.378351	-0.266868	0.298946	0.202985	0.127775	-0.2125	0.136931	0.73472	0.431025
	p	0.848163	0.590195	0.296388	0.364926	0.844888		0.920745	0.0139631	0.514197	0.000144632	0.0543957	0.435394	0.264516	0.592997	0.0114184	0.232111	0.680659	0.0708081	0.0124496	0.643846	0.0797241	0.123619	0.64949	0.686491	0.0407275	0.0145815	0.255388	0.503771	0.709897	0.474539	0.88813	0.83701	0.279371	0.286732	0.357067	0.101772	0.128382	0.509797	0.232224	0.0999906	0.25537	0.200417	0.419188	0.613372	0.397236	0.587954	0.000514876	0.0510874
meat 1, veg 2	Pearson's r	0.109123	0.116359	-0.0265544	0.0705475	0.219686	-0.0231249		-0.248435	0.191749	-0.113081	0.00502851	0.00855006	0.349218	-0.107945	-0.381724	0.306108	0.00125154	-0.351058	-0.332081	0.212834	-0.399366	-0.1475	-0.300623	-0.44977	-0.408105	-0.296618	-0.069813	-0.508056	-0.301878	-0.365419	0.307679	0.294812	0.0752789	0.0465258	0.431547	-0.25728	0.400841	-0.225968	0.0633669	0.138084	-0.0940102	0.0498243	-0.466565	-0.0381802	0.0747018	-0.163663	-0.00516742	0.331249
	p	0.637746	0.615469	0.909035	0.761225	0.338647	0.920745		0.277524	0.405034	0.625519	0.982741	0.970658	0.120747	0.6414	0.0877255	0.177167	0.995704	0.118669	0.178194	0.354301	0.0728855	0.523444	0.185453	0.0407856	0.0740516	0.191669	0.763643	0.0187012	0.183535	0.103328	0.174841	0.194516	0.745705	0.841277	0.0507757	0.260209	0.0798599	0.338083	0.790698	0.561536	0.693411	0.834758	0.0509577	0.880441	0.768306	0.516394	0.983765	0.142429
BMI	Pearson's r	-0.0759835	-0.0262379	0.125526	0.170227	0.375566	0.527633	-0.248435		-0.413198	0.327236	0.262669	0.173592	-0.105474	0.129228	0.446711	-0.49438	-0.304024	0.717179	0.606235	-0.276968	0.126098	0.0234124	0.100346	0.413689	0.404287	0.475671	0.435416	0.0750045	-0.291464	-0.216853	-0.373447	-0.457747	-0.354572	0.697998	0.104631	0.762588	-0.485224	-0.373316	-0.347678	-0.277356	-0.386167	0.443107	0.215452	0.266027	0.0501338	0.451244	0.503978	-0.144543
	p	0.743401	0.910115	0.587706	0.460683	0.0933982	0.0139631	0.277524		0.0626371	0.147622	0.250006	0.451734	0.649095	0.576651	0.0423457	0.0227181	0.180286	0.000253209	0.00765242	0.224189	0.585994	0.919762	0.665175	0.062294	0.0770641	0.029296	0.0485116	0.746602	0.199871	0.345069	0.0954115	0.0369263	0.114772	0.000434289	0.651729	5.8398e-05	0.0301115	0.104961	0.13308	0.236448	0.0926161	0.05038	0.390554	0.285969	0.843395	0.0601578	0.0329619	0.531894
iron	Pearson's r	0.306687	-0.198645	-0.0963877	-0.244582	-0.264945	-0.150761	0.191749	-0.413198		-0.207347	-0.0188041	0.00381185	0.0593853	-0.0101524	0.0146027	0.967471	0.285754	-0.335485	-0.371157	0.345669	0.034491	0.266963	0.0213421	-0.136136	-0.0179548	-0.126246	-0.33734	-0.0014436	0.186982	0.126528	0.137044	0.256615	0.265649	-0.581452	0.0259778	-0.399828	0.198505	0.210854	-0.0179138	-0.0622232	0.203023	-0.253228	-0.132463	-0.378857	-0.246306	-0.210123	0.0393573	-0.208316
	p	0.176308	0.38802	0.677683	0.285287	0.245775	0.514197	0.405034	0.0626371		0.367133	0.93552	0.986917	0.798183	0.965163	0.949907	8.4821e-13	0.209229	0.137087	0.129416	0.124828	0.882009	0.242061	0.926839	0.556262	0.94011	0.585551	0.134792	0.995045	0.417029	0.584705	0.553605	0.261487	0.244475	0.00569832	0.911003	0.0725241	0.401482	0.372209	0.940246	0.794397	0.390629	0.281376	0.600301	0.121041	0.324498	0.402661	0.876782	0.364846
Glucose	Pearson's r	0.240063	0.120039	0.244051	0.358703	-0.192917	0.735602	-0.113081	0.327236	-0.207347		0.52784	-0.132057	-0.391934	-0.215152	0.57316	-0.33973	-0.0638776	0.424825	0.7974	0.226891	-0.33884	0.161444	-0.194102	-0.0175569	0.486937	0.258917	0.116565	0.035297	0.121565	-0.0194786	-0.14327	0.0848846	0.434393	0.0948246	0.00903647	0.112171	-0.361324	-0.00620375	-0.123139	-0.379576	-0.231685	0.101547	0.186708	0.0916388	-0.324086	-0.125423	0.775461	0.36972
	p	0.29456	0.604261	0.286367	0.110311	0.402122	0.000144632	0.625519	0.147622	0.367133		0.0139189	0.568262	0.0788877	0.348959	0.00660602	0.131877	0.783255	0.0549015	7.39165e-05	0.322636	0.132958	0.484469	0.399183	0.939789	0.0294496	0.257083	0.614838	0.879271	0.599638	0.933212	0.535554	0.71449	0.0491025	0.682645	0.96899	0.628324	0.11752	0.979291	0.605009	0.0988069	0.32567	0.670112	0.458192	0.71762	0.189514	0.619972	0.000156137	0.0990291
TAG	Pearson's r	0.149646	0.268254	0.292336	0.53898	-0.234056	0.425628	0.00502851	0.262669	-0.0188041	0.52784		0.123615	-0.168893	-0.180318	0.262684	-0.0895746	0.0151767	0.587648	0.651469	0.299209	-0.138304	0.100867	0.279491	0.338774	0.415278	0.413419	-0.198749	0.224968	0.507769	0.408604	0.184436	0.285228	0.324121	-0.0905365	0.0368404	-0.102161	0.18467	0.0765635	0.301526	-0.215788	0.100981	-0.14155	-0.110356	0.135192	-0.401151	0.036155	0.316469	0.0825082
	p	0.517351	0.239706	0.198466	0.0116966	0.307172	0.0543957	0.982741	0.250006	0.93552	0.0139189		0.59345	0.464256	0.434118	0.249978	0.699404	0.947941	0.00508956	0.00340116	0.187633	0.54993	0.663533	0.219824	0.133038	0.068631	0.0624822	0.387766	0.326864	0.0187792	0.0659116	0.423514	0.210105	0.151745	0.696323	0.874032	0.659467	0.435726	0.748342	0.196372	0.360861	0.671851	0.551657	0.662893	0.592748	0.0989624	0.886743	0.200734	0.722174
cholesterol	Pearson's r	0.0982109	0.03436	0.0256061	-0.156457	0.0789887	0.179825	0.00855006	0.173592	0.00381185	-0.132057	0.123615		0.465631	0.913465	-0.319059	0.0981705	0.482115	0.185747	-0.0798424	-0.268232	0.079271	-0.063207	0.655686	0.558841	0.265625	0.650563	-0.00179101	0.0454011	0.162674	0.333503	0.389499	0.157931	-0.325769	0.109972	0.121102	0.249933	-0.209555	-0.313022	-0.309845	0.0296343	0.115796	0.156432	-0.204768	-0.28585	0.144876	0.383206	-0.172566	0.0494847
	p	0.671911	0.882454	0.912271	0.498238	0.733601	0.435394	0.970658	0.451734	0.986917	0.568262	0.59345		0.0333987	7.46047e-09	0.158615	0.672039	0.0268795	0.420169	0.752817	0.239746	0.732682	0.785479	0.00125091	0.008453	0.257674	0.00140662	0.993852	0.845069	0.481102	0.139568	0.0809319	0.494148	0.149554	0.635114	0.601038	0.274543	0.37523	0.179012	0.183702	0.901298	0.62686	0.510144	0.415027	0.25019	0.566259	0.116483	0.493508	0.831318
HDL-cholesterol	Pearson's r	-0.259466	-0.28133	-0.21105	-0.106785	0.359994	-0.255046	0.349218	-0.105474	0.0593853	-0.391934	-0.168893	0.465631		0.253672	-0.506592	0.208959	0.271445	-0.328451	-0.441963	-0.435778	0.0835996	-0.415964	0.137968	0.0207329	-0.177092	0.0242148	-0.225396	-0.539612	-0.330856	-0.25143	0.530537	0.414438	-0.264354	0.138037	0.16259	-0.00504869	0.0946631	-0.198664	0.129155	0.49891	0.312102	-0.124072	-0.485959	-0.0608257	0.541233	0.260736	-0.389757	0.0848456
	p	0.256039	0.216677	0.358444	0.645008	0.108943	0.264516	0.120747	0.649095	0.798183	0.0788877	0.464256	0.0333987		0.267188	0.0191016	0.363336	0.233946	0.146036	0.0663035	0.0483038	0.718642	0.0607259	0.550911	0.928922	0.455114	0.917022	0.32592	0.0115797	0.142931	0.271582	0.0133518	0.0617742	0.246869	0.550708	0.48133	0.982672	0.691382	0.401098	0.587343	0.0251359	0.180361	0.602255	0.0408856	0.810519	0.0203626	0.296019	0.10985	0.714616
LDL-cholesterol (calc)	Pearson's r	0.14008	0.028035	-0.0148034	-0.342597	0.0564028	0.123765	-0.107945	0.129228	-0.0101524	-0.215152	-0.180318	0.913465	0.253672		-0.286148	0.0718598	0.442856	0.0944086	-0.187154	-0.268371	0.112561	0.0258228	0.581175	0.488067	0.1982	0.560297	0.14434	0.142989	0.101197	0.302195	0.192922	-0.0646444	-0.396251	0.109176	0.065244	0.316189	-0.340306	-0.308029	-0.507344	-0.0549047	-0.0205348	0.271886	-0.00629206	-0.364982	0.132323	0.327663	-0.185728	-0.00249673
	p	0.544768	0.903985	0.94922	0.12844	0.808132	0.592997	0.6414	0.576651	0.965163	0.348959	0.434118	7.46047e-09	0.267188		0.208575	0.756911	0.0443777	0.683968	0.4571	0.239493	0.62712	0.911532	0.0057268	0.0247904	0.40222	0.00824787	0.532476	0.53636	0.662495	0.183052	0.40211	0.780714	0.0753577	0.637579	0.778728	0.162604	0.142067	0.186418	0.0224094	0.818167	0.931522	0.2462	0.980232	0.136419	0.600691	0.184392	0.460596	0.99143
Transferrin	Pearson's r	0.34702	-0.103063	0.135467	0.175113	-0.302743	0.540493	-0.381724	0.446711	0.0146027	0.57316	0.262684	-0.319059	-0.506592	-0.286148		-0.223879	-0.391436	0.374596	0.496241	0.167955	-0.00167602	0.213253	-0.168208	0.112147	0.268277	0.220588	0.259491	0.305348	0.0728646	-0.00975047	-0.525054	-0.355431	0.150999	-0.0180363	0.0827453	0.238151	-0.535637	-0.00473491	-0.241012	-0.54242	-0.331116	0.201955	0.415389	0.193102	-0.382063	-0.222802	0.63788	-0.0350757
	p	0.123263	0.656638	0.558222	0.447718	0.18222	0.0114184	0.0877255	0.0423457	0.949907	0.00660602	0.249978	0.158615	0.0191016	0.208575		0.329274	0.0793028	0.0943157	0.0362041	0.466779	0.994247	0.353331	0.466098	0.628396	0.252773	0.336617	0.255993	0.178299	0.753613	0.966541	0.014525	0.113835	0.513527	0.938148	0.721406	0.298538	0.0149303	0.984194	0.306011	0.0134768	0.153855	0.39318	0.0864756	0.442657	0.117669	0.37419	0.00439647	0.880023
transferrin saturation	Pearson's r	0.209572	-0.167548	-0.125915	-0.261827	-0.17046	-0.272472	0.306108	-0.49438	0.967471	-0.33973	-0.0895746	0.0981705	0.208959	0.0718598	-0.223879		0.366152	-0.411306	-0.480152	0.283718	0.0410639	0.182812	0.0468104	-0.15486	-0.111804	-0.172485	-0.386329	-0.0813106	0.150148	0.110958	0.252652	0.332688	0.203613	-0.543754	0.0464061	-0.43957	0.305018	0.199987	0.0185672	0.0646006	0.272825	-0.291927	-0.223803	-0.432692	-0.14392	-0.145733	-0.137182	-0.204458
	p	0.361899	0.467875	0.586542	0.251584	0.46006	0.232111	0.177167	0.0227181	8.4821e-13	0.131877	0.699404	0.672039	0.363336	0.756911	0.329274		0.102586	0.0639704	0.0437262	0.212635	0.859721	0.427679	0.840318	0.502689	0.638867	0.454667	0.0836531	0.726056	0.51593	0.632065	0.269181	0.140598	0.376015	0.0108372	0.84168	0.0461685	0.190984	0.397905	0.938071	0.786712	0.244507	0.211703	0.371991	0.0728966	0.568851	0.563941	0.587263	0.373994
Ferritin	Pearson's r	0.142857	-0.353081	-0.380574	-0.263746	-0.142683	-0.0954499	0.00125154	-0.304024	0.285754	-0.0638776	0.0151767	0.482115	0.271445	0.442856	-0.391436	0.366152		-0.095866	-0.218511	0.16699	-0.176231	-0.0113497	0.604449	0.311288	0.220077	0.181809	-0.451808	0.0700823	0.479814	0.502222	0.541392	0.511111	0.179676	-0.275473	-0.438211	-0.387578	0.172677	0.260747	0.351693	0.287716	0.339142	-0.416672	-0.147676	-0.0904243	0.0586098	0.0978995	-0.0562404	0.157605
	p	0.536743	0.116414	0.0887647	0.247998	0.537243	0.680659	0.995704	0.180286	0.209229	0.783255	0.947941	0.0268795	0.233946	0.0443777	0.0793028	0.102586		0.679338	0.383697	0.469378	0.444776	0.961057	0.00370403	0.169577	0.351159	0.430263	0.0397711	0.762757	0.0277235	0.0203385	0.0112556	0.0178869	0.435782	0.226803	0.0469251	0.0825728	0.466609	0.266844	0.128358	0.21867	0.143524	0.0676129	0.558698	0.72122	0.81731	0.699153	0.824584	0.495052
Insulin	Pearson's r	0.134306	0.222142	0.304999	0.528683	0.080144	0.402045	-0.351058	0.717179	-0.335485	0.424825	0.587648	0.185747	-0.328451	0.0944086	0.374596	-0.411306	-0.095866		0.929086	-0.101848	0.195026	-0.0193629	0.270182	0.514848	0.531129	0.365234	0.0562618	0.42413	0.208353	0.26419	-0.292058	-0.309165	-0.104587	0.345329	-0.000134683	0.33563	-0.231401	-0.14753	-0.17788	-0.185132	-0.0718107	0.134466	0.029413	-0.0152886	-0.108498	0.278806	0.349539	-0.270101
	p	0.56163	0.333138	0.178822	0.0137395	0.729844	0.0708081	0.118669	0.000253209	0.137087	0.0549015	0.00508956	0.420169	0.146036	0.683968	0.0943157	0.0639704	0.679338		2.57017e-08	0.660449	0.396898	0.933608	0.236215	0.0169301	0.0159643	0.103516	0.808603	0.0553422	0.364761	0.247173	0.198914	0.172659	0.651866	0.125224	0.999538	0.136906	0.326281	0.534795	0.453076	0.434557	0.763523	0.571934	0.907768	0.951988	0.668258	0.262563	0.155078	0.23636
HOMA insulin resistance	Pearson's r	0.14878	0.383698	0.401762	0.649181	0.0467932	0.57552	-0.332081	0.606235	-0.371157	0.7974	0.651469	-0.0798424	-0.441963	-0.187154	0.496241	-0.480152	-0.218511	0.929086		-0.0857707	0.0951103	0.0112702	0.0151456	0.251223	0.504168	0.242942	0.132281	0.384849	0.177926	0.103295	-0.449554	-0.259274	0.142898	0.310961	-0.0566603	0.273532	-0.311437	0.036103	-0.123336	-0.305435	-0.306708	0.0943473	0.40628	0.138083	-0.211539	0.0522191	0.604174	-0.15452
	p	0.555728	0.115976	0.0984011	0.0035544	0.85372	0.0124496	0.178194	0.00765242	0.129416	7.39165e-05	0.00340116	0.752817	0.0663035	0.4571	0.0362041	0.0437262	0.383697	2.57017e-08		0.735066	0.707361	0.964598	0.952437	0.314618	0.0390516	0.331359	0.600807	0.114794	0.479971	0.683366	0.0612435	0.298833	0.571627	0.209114	0.823294	0.272074	0.223669	0.890587	0.637213	0.233195	0.231153	0.718714	0.132914	0.623597	0.449146	0.853368	0.0170598	0.540404
creatinine	Pearson's r	0.33898	-0.145465	-0.0847136	0.0429303	-0.550532	0.107159	0.212834	-0.276968	0.345669	0.226891	0.299209	-0.268232	-0.435778	-0.268371	0.167955	0.283718	0.16699	-0.101848	-0.0857707		-0.642183	0.580151	-0.00993381	-0.154172	-0.00615254	0.123415	-0.0617508	0.232782	0.445871	0.370998	0.110744	0.171993	0.221714	-0.286639	-0.142545	-0.317164	0.296454	0.166699	0.296511	-0.172563	-0.126374	-0.0858562	0.00194676	0.182528	-0.346629	-0.473515	0.301213	0.404636
	p	0.132788	0.529252	0.715042	0.85341	0.00970611	0.643846	0.354301	0.224189	0.124828	0.322636	0.187633	0.239746	0.0483038	0.239493	0.466779	0.212635	0.469378	0.660449	0.735066		0.00169658	0.00583344	0.965912	0.504613	0.979462	0.594052	0.790313	0.309888	0.042782	0.0977777	0.632728	0.455975	0.334093	0.20776	0.537639	0.161241	0.204377	0.482406	0.204285	0.466908	0.595484	0.71892	0.993883	0.468494	0.15878	0.0471542	0.224498	0.0688421
GFR (CKD-EPI)	Pearson's r	-0.139042	0.19716	0.070832	-0.0946273	-0.0250101	-0.390932	-0.399366	0.126098	0.034491	-0.33884	-0.138304	0.079271	0.0835996	0.112561	-0.00167602	0.0410639	-0.176231	0.195026	0.0951103	-0.642183		-0.457864	0.10493	0.337765	0.022195	-0.176112	0.050434	0.194323	-0.00776854	0.0415783	-0.252453	-0.238503	-0.131225	-0.137743	-0.115835	0.105788	-0.289945	-0.0308043	-0.282743	-0.165402	0.203361	0.0238792	0.134729	-0.249592	-0.0933641	0.389965	-0.493928	-0.907152
	p	0.547782	0.39165	0.76029	0.683272	0.914306	0.0797241	0.0728855	0.585994	0.882009	0.132958	0.54993	0.732682	0.718642	0.62712	0.994247	0.859721	0.444776	0.396898	0.707361	0.00169658		0.0368721	0.650793	0.134272	0.926	0.445089	0.828128	0.398634	0.973339	0.857981	0.269572	0.297804	0.570724	0.551567	0.61707	0.648117	0.214963	0.89742	0.227091	0.485868	0.389825	0.920401	0.594026	0.317877	0.712516	0.109644	0.0372196	1.42017e-08
urea	Pearson's r	0.105976	0.124879	0.308609	-0.17715	-0.296838	0.346712	-0.1475	0.0234124	0.266963	0.161444	0.100867	-0.063207	-0.415964	0.0258228	0.213253	0.182812	-0.0113497	-0.0193629	0.0112702	0.580151	-0.457864		-0.072566	-0.054717	0.360208	0.34763	0.150085	0.0733864	0.066586	0.0883422	0.0123164	-0.0865562	-0.161466	0.0805966	-0.0287965	0.20795	-0.0521213	0.00729698	-0.0388459	-0.129079	-0.242513	0.128738	0.173746	0.0488641	-0.0726602	-0.192704	0.248125	0.362111
	p	0.647529	0.589649	0.173474	0.442367	0.191323	0.123619	0.523444	0.919762	0.242061	0.484469	0.663533	0.785479	0.0607259	0.911532	0.353331	0.427679	0.961057	0.933608	0.964598	0.00583344	0.0368721		0.754593	0.813769	0.118741	0.122561	0.516108	0.751902	0.774289	0.703358	0.957743	0.709101	0.484408	0.728374	0.901389	0.36571	0.827248	0.975643	0.870834	0.587564	0.302915	0.588562	0.490512	0.847316	0.774481	0.443614	0.320822	0.106726
GOT/AST	Pearson's r	0.23579	-0.201096	-0.159003	-0.115396	-0.0941176	-0.105348	-0.300623	0.100346	0.0213421	-0.194102	0.279491	0.655686	0.137968	0.581175	-0.168208	0.0468104	0.604449	0.270182	0.0151456	-0.00993381	0.10493	-0.072566		0.771249	0.262218	0.584598	-0.125499	0.553007	0.631611	0.761831	0.192875	0.0132133	-0.172182	-0.0997003	-0.260036	0.0151879	0.0187617	-0.00681418	0.20535	-0.0742812	0.0920131	-0.0510465	0.00320494	0.139644	-0.198706	0.175812	-0.169597	-0.131252
	p	0.303497	0.382071	0.491184	0.618414	0.684894	0.64949	0.185453	0.665175	0.926839	0.399183	0.219824	0.00125091	0.550911	0.0057268	0.466098	0.840318	0.00370403	0.236215	0.952437	0.965912	0.650793	0.754593		4.25679e-05	0.264059	0.00538211	0.587789	0.00931799	0.00213281	5.99976e-05	0.402227	0.954668	0.455471	0.667209	0.254959	0.947902	0.937424	0.977254	0.385105	0.755621	0.699631	0.83076	0.98993	0.580507	0.429267	0.485288	0.501087	0.570644
GPT/ALT	Pearson's r	0.021694	-0.0395096	0.0690344	0.0042245	-0.15723	0.093616	-0.44977	0.413689	-0.136136	-0.0175569	0.338774	0.558841	0.0207329	0.488067	0.112147	-0.15486	0.311288	0.514848	0.251223	-0.154172	0.337765	-0.054717	0.771249		0.522195	0.679547	0.0745764	0.535416	0.454491	0.56309	-0.0463505	-0.189853	-0.216704	0.10172	-0.162594	0.22324	-0.223798	-0.0206405	0.0262787	-0.30283	0.180403	0.0598942	0.217388	0.16638	-0.340472	0.529349	0.00665049	-0.301581
	p	0.925636	0.864983	0.766208	0.9855	0.496091	0.686491	0.0407856	0.062294	0.556262	0.939789	0.133038	0.008453	0.928922	0.0247904	0.628396	0.502689	0.169577	0.0169301	0.314618	0.504613	0.134272	0.813769	4.25679e-05		0.0181826	0.000703212	0.748003	0.0123737	0.0384655	0.00786555	0.841868	0.409781	0.345409	0.660852	0.481319	0.330692	0.342866	0.93117	0.912431	0.194348	0.446587	0.801944	0.386206	0.509358	0.166812	0.023878	0.979106	0.183988
alcalic phosphatase (AP)	Pearson's r	0.141915	0.0877383	0.388394	0.133072	-0.201402	0.461106	-0.408105	0.404287	-0.0179548	0.486937	0.415278	0.265625	-0.177092	0.1982	0.268277	-0.111804	0.220077	0.531129	0.504168	-0.00615254	0.022195	0.360208	0.262218	0.522195		0.484161	0.0534443	0.154364	0.2	0.226624	0.0463268	-0.00838877	0.0420734	0.0789612	-0.249124	0.215074	-0.329498	-0.0539326	-0.0156473	-0.14494	0.295087	0.088275	0.0915711	0.0870825	-0.145326	0.439163	0.329418	0.065709
	p	0.550622	0.713005	0.09059	0.575961	0.394503	0.0407275	0.0740516	0.0770641	0.94011	0.0294496	0.068631	0.257674	0.455114	0.40222	0.252773	0.638867	0.351159	0.0159643	0.0390516	0.979462	0.926	0.118741	0.264059	0.0181826		0.0305281	0.822929	0.515822	0.397872	0.336644	0.84622	0.972	0.8602	0.740716	0.289512	0.36249	0.168334	0.826427	0.949306	0.553831	0.220021	0.719324	0.717821	0.731155	0.565041	0.0682461	0.181913	0.783136
gamma-Glutamyltransferase (GGT)	Pearson's r	0.0865059	-0.0458288	0.193573	-0.0270563	-0.14632	0.524799	-0.296618	0.475671	-0.126246	0.258917	0.413419	0.650563	0.0242148	0.560297	0.220588	-0.172485	0.181809	0.365234	0.242942	0.123415	-0.176112	0.34763	0.584598	0.679547	0.484161		0.356005	0.268711	0.274926	0.38014	0.0899418	-0.0707447	-0.252464	0.256482	0.0272051	0.51729	-0.332544	-0.250266	-0.167125	-0.386365	-0.154097	0.367132	0.21959	0.252246	-0.217155	0.344408	0.224626	0.227727
	p	0.709263	0.843626	0.400493	0.907323	0.526808	0.0145815	0.191669	0.029296	0.585551	0.257083	0.0624822	0.00140662	0.917022	0.00824787	0.336617	0.454667	0.430263	0.103516	0.331359	0.594052	0.445089	0.122561	0.00538211	0.000703212	0.0305281		0.11321	0.238875	0.227765	0.0891598	0.698228	0.760577	0.269551	0.261743	0.906815	0.0163273	0.15198	0.287234	0.481271	0.0924343	0.516558	0.11131	0.381295	0.312585	0.386728	0.161647	0.370189	0.320806
leukocytes	Pearson's r	0.101817	0.139802	0.340297	-0.150061	0.0495018	0.25981	-0.069813	0.435416	-0.33734	0.116565	-0.198749	-0.00179101	-0.225396	0.14434	0.259491	-0.386329	-0.451808	0.0562618	0.132281	-0.0617508	0.050434	0.150085	-0.125499	0.0745764	0.0534443	0.356005		0.0213904	-0.357661	-0.278451	-0.43901	-0.575578	-0.378133	0.466782	0.0986103	0.740243	-0.538634	-0.614571	-0.535591	-0.625753	-0.64764	0.940294	0.524311	0.66469	-0.169829	0.340386	-0.0293877	-0.015839
	p	0.660546	0.545574	0.131192	0.516176	0.83126	0.255388	0.763643	0.0485116	0.134792	0.614838	0.387766	0.993852	0.32592	0.532476	0.255993	0.0836531	0.0397711	0.808603	0.600807	0.790313	0.828128	0.516108	0.587789	0.748003	0.822929	0.11321		0.926674	0.111424	0.221616	0.0464794	0.00632984	0.0910018	0.0329067	0.670649	0.000124711	0.0142733	0.00393523	0.0149406	0.00316646	0.00201933	7.36493e-10	0.0255041	0.00261805	0.500491	0.166926	0.907847	0.945672
erythrocytes	Pearson's r	0.442688	0.0583842	0.0856368	0.215808	-0.382561	-0.154473	-0.508056	0.0750045	-0.0014436	0.035297	0.224968	0.0454011	-0.539612	0.142989	0.305348	-0.0813106	0.0700823	0.42413	0.384849	0.232782	0.194323	0.0733864	0.553007	0.535416	0.154364	0.268711	0.0213904		0.692823	0.749529	-0.511649	-0.502166	-0.0971432	-0.184531	-0.183427	-0.0495236	-0.108425	0.235633	-0.0184674	-0.386857	-0.146986	-0.0402344	0.41733	0.0362209	-0.481905	-0.20702	0.124816	-0.360295
	p	0.0444677	0.80152	0.712064	0.347456	0.0869741	0.503771	0.0187012	0.746602	0.995045	0.879271	0.326864	0.845069	0.0115797	0.53636	0.178299	0.726056	0.762757	0.0553422	0.114794	0.309888	0.398634	0.751902	0.00931799	0.0123737	0.515822	0.238875	0.926674		0.000498878	9.18425e-05	0.0177466	0.0203547	0.675289	0.42327	0.426098	0.831187	0.649097	0.317259	0.938403	0.0919848	0.53632	0.866256	0.0848672	0.886538	0.0428533	0.409803	0.621682	0.108626
hemoglobin (Hb)	Pearson's r	0.312443	0.00280578	-0.0927908	0.119721	-0.586632	-0.0863091	-0.301878	-0.291464	0.186982	0.121565	0.507769	0.162674	-0.330856	0.101197	0.0728646	0.150148	0.479814	0.208353	0.177926	0.445871	-0.00776854	0.066586	0.631611	0.454491	0.2	0.274926	-0.357661	0.692823		0.950366	0.17749	0.254168	0.342425	-0.602947	-0.31949	-0.491585	0.21509	0.449898	0.41342	-0.232295	0.238949	-0.397356	0.202751	0.0437126	-0.598684	-0.201793	-0.0101233	-0.103516
	p	0.167915	0.990369	0.689121	0.605226	0.00518546	0.709897	0.183535	0.199871	0.417029	0.599638	0.0187792	0.481102	0.142931	0.662495	0.753613	0.51593	0.0277235	0.364761	0.479971	0.042782	0.973339	0.774289	0.00213281	0.0384655	0.397872	0.227765	0.111424	0.000498878		4.39329e-11	0.441478	0.266222	0.128645	0.00381346	0.158021	0.0236179	0.362455	0.046552	0.0700058	0.324362	0.310296	0.0827643	0.419738	0.863261	0.00866291	0.421985	0.968199	0.655217
hematocrit	Pearson's r	0.353158	-0.0365613	-0.0769823	0.0414336	-0.531759	-0.165084	-0.365419	-0.216853	0.126528	-0.0194786	0.408604	0.333503	-0.25143	0.302195	-0.00975047	0.110958	0.502222	0.26419	0.103295	0.370998	0.0415783	0.0883422	0.761831	0.56309	0.226624	0.38014	-0.278451	0.749529	0.950366		0.174666	0.12434	0.0836165	-0.483303	-0.295594	-0.334569	0.127895	0.264887	0.288138	-0.166159	0.211167	-0.267055	0.0899588	-0.00864611	-0.419532	-0.14825	-0.149464	-0.136293
	p	0.116329	0.874979	0.74014	0.85847	0.013101	0.474539	0.103328	0.345069	0.584705	0.933212	0.0659116	0.139568	0.271582	0.183052	0.966541	0.632065	0.0203385	0.247173	0.683366	0.0977777	0.857981	0.703358	5.99976e-05	0.00786555	0.336644	0.0891598	0.221616	9.18425e-05	4.39329e-11		0.448895	0.591268	0.718587	0.0264517	0.193279	0.138229	0.591025	0.259049	0.217966	0.483846	0.371484	0.255024	0.722602	0.972838	0.0830686	0.557153	0.553893	0.555803
mean corpuscular volume (MCV)	Pearson's r	-0.236329	-0.14217	-0.24777	-0.25693	-0.0555742	-0.0326907	0.307679	-0.373447	0.137044	-0.14327	0.184436	0.389499	0.530537	0.192922	-0.525054	0.252652	0.541392	-0.292058	-0.449554	0.110744	-0.252453	0.0123164	0.192875	-0.0463505	0.0463268	0.0899418	-0.43901	-0.511649	0.17749	0.174666		0.885946	0.160596	-0.29378	-0.0860913	-0.358589	0.35922	-0.00519566	0.42394	0.453792	0.483966	-0.312638	-0.569312	-0.0770234	0.295374	0.132068	-0.421389	0.371149
	p	0.302361	0.538723	0.278854	0.260881	0.810902	0.88813	0.174841	0.0954115	0.553605	0.535554	0.423514	0.0809319	0.0133518	0.40211	0.014525	0.269181	0.0112556	0.198914	0.0612435	0.632728	0.269572	0.957743	0.402227	0.841868	0.84622	0.698228	0.0464794	0.0177466	0.441478	0.448895		9.20449e-08	0.486797	0.196156	0.710599	0.110432	0.11983	0.982656	0.0624889	0.0444601	0.030605	0.179574	0.0136613	0.7613	0.234054	0.601401	0.0815741	0.0976299
mean corpuscular hemoglobin (MCH)	Pearson's r	-0.252022	-0.146214	-0.308578	-0.0799068	-0.152937	0.0477928	0.294812	-0.457747	0.256615	0.0848846	0.285228	0.157931	0.414438	-0.0646444	-0.355431	0.332688	0.511111	-0.309165	-0.259274	0.171993	-0.238503	-0.0865562	0.0132133	-0.189853	-0.00838877	-0.0707447	-0.575578	-0.502166	0.254168	0.12434	0.885946		0.527561	-0.477575	-0.156954	-0.562456	0.398398	0.275623	0.489334	0.36414	0.536385	-0.514672	-0.427942	-0.134987	0.105644	0.0385758	-0.166146	0.322883
	p	0.270417	0.52711	0.173519	0.730615	0.508073	0.83701	0.194516	0.0369263	0.261487	0.71449	0.210105	0.494148	0.0617742	0.780714	0.113835	0.140598	0.0178869	0.172659	0.298833	0.455975	0.297804	0.709101	0.954668	0.409781	0.972	0.760577	0.00632984	0.0203547	0.266222	0.591268	9.20449e-08		0.0139787	0.0285646	0.496859	0.00795102	0.0818877	0.23951	0.0285426	0.114478	0.0147642	0.020236	0.0764554	0.593312	0.676529	0.879211	0.509962	0.153406
mean corpuscular hemoglobin concentration (MCHC)	Pearson's r	-0.0664727	-0.00393258	-0.151871	0.161812	-0.204467	0.247512	0.0752789	-0.354572	0.265649	0.434393	0.324121	-0.325769	-0.264354	-0.396251	0.150999	0.203613	0.179676	-0.104587	0.142898	0.221714	-0.131225	-0.161466	-0.172182	-0.216704	0.0420734	-0.252464	-0.378133	-0.0971432	0.342425	0.0836165	0.160596	0.527561		-0.606236	-0.132995	-0.594429	0.32217	0.47618	0.305213	-0.16694	0.327149	-0.401327	0.0752128	-0.0494082	-0.587754	-0.0847174	0.412591	0.0923999
	p	0.774664	0.986502	0.511068	0.48346	0.373974	0.279371	0.745705	0.114772	0.244475	0.0491025	0.151745	0.149554	0.246869	0.0753577	0.513527	0.376015	0.435782	0.651866	0.571627	0.334093	0.570724	0.484408	0.455471	0.345409	0.8602	0.269551	0.0910018	0.675289	0.128645	0.718587	0.486797	0.0139787		0.00357728	0.565492	0.00448605	0.165966	0.0338018	0.190686	0.481764	0.159147	0.0794617	0.766762	0.845635	0.0103132	0.738211	0.0888337	0.690368
Red cell distribution width (RDW)	Pearson's r	-0.196314	0.127859	0.271922	0.131564	0.536517	0.243871	0.0465258	0.697998	-0.581452	0.0948246	-0.0905365	0.109972	0.138037	0.109176	-0.0180363	-0.543754	-0.275473	0.345329	0.310961	-0.286639	-0.137743	0.0805966	-0.0997003	0.10172	0.0789612	0.256482	0.466782	-0.184531	-0.602947	-0.483303	-0.29378	-0.477575	-0.606236		0.178276	0.763525	-0.281757	-0.438199	-0.250402	0.0715205	-0.473861	0.451839	0.0438565	0.307346	0.515299	0.322858	0.224716	0.187944
	p	0.393725	0.580727	0.233091	0.569721	0.0121612	0.286732	0.841277	0.000434289	0.00569832	0.682645	0.696323	0.635114	0.550708	0.637579	0.938148	0.0108372	0.226803	0.125224	0.209114	0.20776	0.551567	0.728374	0.667209	0.660852	0.740716	0.261743	0.0329067	0.42327	0.00381346	0.0264517	0.196156	0.0285646	0.00357728		0.439425	5.647e-05	0.228786	0.0532935	0.286963	0.764453	0.0348027	0.0454999	0.862815	0.214737	0.0286273	0.191293	0.369993	0.414594
thrombocytes	Pearson's r	0.0610067	0.325727	0.42294	0.119533	0.34403	0.211642	0.431547	0.104631	0.0259778	0.00903647	0.0368404	0.121102	0.16259	0.065244	0.0827453	0.0464061	-0.438211	-0.000134683	-0.0566603	-0.142545	-0.115835	-0.0287965	-0.260036	-0.162594	-0.249124	0.0272051	0.0986103	-0.183427	-0.31949	-0.295594	-0.0860913	-0.156954	-0.132995	0.178276		0.212254	-0.077962	-0.414883	-0.407101	-0.192956	-0.204661	0.281289	-0.328154	-0.266631	-0.0892746	-0.194937	0.0601436	0.122624
	p	0.792787	0.14961	0.056103	0.605795	0.126746	0.357067	0.0507757	0.651729	0.911003	0.96899	0.874032	0.601038	0.48133	0.778728	0.721406	0.84168	0.0469251	0.999538	0.823294	0.537639	0.61707	0.901389	0.254959	0.481319	0.289512	0.906815	0.670649	0.426098	0.158021	0.193279	0.710599	0.496859	0.565492	0.439425		0.355644	0.743891	0.0689216	0.0748352	0.415035	0.386734	0.229592	0.183696	0.284834	0.724634	0.438248	0.812608	0.596437
Hypochrome erythrocytes	Pearson's r	-0.0774912	0.0973544	0.312465	-0.153885	0.324267	0.36696	-0.25728	0.762588	-0.399828	0.112171	-0.102161	0.249933	-0.00504869	0.316189	0.238151	-0.43957	-0.387578	0.33563	0.273532	-0.317164	0.105788	0.20795	0.0151879	0.22324	0.215074	0.51729	0.740243	-0.0495236	-0.491585	-0.334569	-0.358589	-0.562456	-0.594429	0.763525	0.212254		-0.636454	-0.650821	-0.609613	-0.337348	-0.594842	0.757862	0.242426	0.281189	0.270179	0.40576	0.0844035	-0.023076
	p	0.73848	0.67462	0.167883	0.505416	0.151551	0.101772	0.260209	5.8398e-05	0.0725241	0.628324	0.659467	0.274543	0.982672	0.162604	0.298538	0.0461685	0.0825728	0.136906	0.272074	0.161241	0.648117	0.36571	0.947902	0.330692	0.36249	0.0163273	0.000124711	0.831187	0.0236179	0.138229	0.110432	0.00795102	0.00448605	5.647e-05	0.355644		0.00255199	0.0018861	0.0043224	0.14579	0.00566676	0.00010844	0.33242	0.258336	0.278229	0.0947864	0.739149	0.920912
Neutrophile granulocytes (mech)	Pearson's r	-0.295324	0.0212889	-0.134515	0.287107	0.135812	-0.351673	0.400841	-0.485224	0.198505	-0.361324	0.18467	-0.209555	0.0946631	-0.340306	-0.535637	0.305018	0.172677	-0.231401	-0.311437	0.296454	-0.289945	-0.0521213	0.0187617	-0.223798	-0.329498	-0.332544	-0.538634	-0.108425	0.21509	0.127895	0.35922	0.398398	0.32217	-0.281757	-0.077962	-0.636454		0.465575	0.699745	0.501878	0.50668	-0.535451	-0.623157	0.106124	0.0696675	0.049508	-0.340494	0.135264
	p	0.20619	0.929013	0.571792	0.21969	0.568055	0.128382	0.0798599	0.0301115	0.401482	0.11752	0.435726	0.37523	0.691382	0.142067	0.0149303	0.190984	0.466609	0.326281	0.223669	0.204377	0.214963	0.827248	0.937424	0.342866	0.168334	0.15198	0.0142733	0.649097	0.362455	0.591025	0.11983	0.0818877	0.165966	0.228786	0.743891	0.00255199		0.0385688	0.00059397	0.024148	0.0226151	0.0149719	0.00573089	0.675136	0.783556	0.845327	0.181113	0.569634
lymphocytes (mech)	Pearson's r	-0.263802	-0.0651481	-0.283857	0.214484	-0.228408	-0.156559	-0.225968	-0.373316	0.210854	-0.00620375	0.0765635	-0.313022	-0.198664	-0.308029	-0.00473491	0.199987	0.260747	-0.14753	0.036103	0.166699	-0.0308043	0.00729698	-0.00681418	-0.0206405	-0.0539326	-0.250266	-0.614571	0.235633	0.449898	0.264887	-0.00519566	0.275623	0.47618	-0.438199	-0.414883	-0.650821	0.465575		0.567355	0.265807	0.47536	-0.835175	0.741116	-0.158596	-0.270206	-0.0589963	0.42744	-0.0456419
	p	0.261078	0.784945	0.225186	0.363839	0.332753	0.509797	0.338083	0.104961	0.372209	0.979291	0.748342	0.179012	0.401098	0.186418	0.984194	0.397905	0.266844	0.534795	0.890587	0.482406	0.89742	0.975643	0.977254	0.93117	0.826427	0.287234	0.00393523	0.317259	0.046552	0.259049	0.982656	0.23951	0.0338018	0.0532935	0.0689216	0.0018861	0.0385688		0.0090808	0.257336	0.0341533	4.61104e-06	0.000433087	0.529637	0.278179	0.816124	0.0870082	0.848469
monocytes (mech)	Pearson's r	-0.293514	-0.238977	-0.278173	0.212589	-0.0789097	-0.279771	0.0633669	-0.347678	-0.0179138	-0.123139	0.301526	-0.309845	0.129155	-0.507344	-0.241012	0.0185672	0.351693	-0.17788	-0.123336	0.296511	-0.282743	-0.0388459	0.20535	0.0262787	-0.0156473	-0.167125	-0.535591	-0.0184674	0.41342	0.288138	0.42394	0.489334	0.305213	-0.250402	-0.407101	-0.609613	0.699745	0.567355		0.44605	0.453192	-0.627084	-0.0731195	0.721427	0.0465937	0.030024	-0.137121	0.22033
	p	0.209115	0.310238	0.235013	0.368196	0.74088	0.232224	0.790698	0.13308	0.940246	0.605009	0.196372	0.183702	0.587343	0.0224094	0.306011	0.938071	0.128358	0.453076	0.637213	0.204285	0.227091	0.870834	0.385105	0.912431	0.949306	0.481271	0.0149406	0.938403	0.0700058	0.217966	0.0624889	0.0285426	0.190686	0.286963	0.0748352	0.0043224	0.00059397	0.0090808		0.0486928	0.0447778	0.00308397	0.773091	0.000726768	0.854337	0.90586	0.599728	0.350591
Eosinophile granulocytes (mech)	Pearson's r	-0.335189	-0.237589	-0.309205	0.1128	0.339687	-0.378351	0.138084	-0.277356	-0.0622232	-0.379576	-0.215788	0.0296343	0.49891	-0.0549047	-0.54242	0.0646006	0.287716	-0.185132	-0.305435	-0.172563	-0.165402	-0.129079	-0.0742812	-0.30283	-0.14494	-0.386365	-0.625753	-0.386857	-0.232295	-0.166159	0.453792	0.36414	-0.16694	0.0715205	-0.192956	-0.337348	0.501878	0.265807	0.44605		0.499153	-0.568372	-0.531319	-0.253416	0.939475	0	-0.300092	0.215091
	p	0.148549	0.313141	0.184655	0.635862	0.14284	0.0999906	0.561536	0.236448	0.794397	0.0988069	0.360861	0.901298	0.0251359	0.818167	0.0134768	0.786712	0.21867	0.434557	0.233195	0.466908	0.485868	0.587564	0.755621	0.194348	0.553831	0.0924343	0.00316646	0.0919848	0.324362	0.483846	0.0444601	0.114478	0.481764	0.764453	0.415035	0.14579	0.024148	0.257336	0.0486928		0.025054	0.00892995	0.0232645	0.310271	7.48207e-09	1	0.241886	0.362452
Basophile granulocytes (mech)	Pearson's r	-0.438574	-0.15383	-0.190319	0.134497	-0.0970428	-0.266868	-0.0940102	-0.386167	0.203023	-0.231685	0.100981	0.115796	0.312102	-0.0205348	-0.331116	0.272825	0.339142	-0.0718107	-0.306708	-0.126374	0.203361	-0.242513	0.0920131	0.180403	0.295087	-0.154097	-0.64764	-0.146986	0.238949	0.211167	0.483966	0.536385	0.327149	-0.473861	-0.204661	-0.594842	0.50668	0.47536	0.453192	0.499153		-0.642677	-0.331777	-0.345547	0.140046	0.58191	-0.26939	-0.129567
	p	0.0530665	0.517292	0.421561	0.571843	0.684003	0.25537	0.693411	0.0926161	0.390629	0.32567	0.671851	0.62686	0.180361	0.931522	0.153855	0.244507	0.143524	0.763523	0.231153	0.595484	0.389825	0.302915	0.699631	0.446587	0.220021	0.516558	0.00201933	0.53632	0.310296	0.371484	0.030605	0.0147642	0.159147	0.0348027	0.386734	0.00566676	0.0226151	0.0341533	0.0447778	0.025054		0.00224286	0.178615	0.160172	0.579406	0.0112937	0.295741	0.586142
Neutrophile granulocytes (absolute)	Pearson's r	0.252044	0.129041	0.383877	-0.173337	0.157509	0.298946	0.0498243	0.443107	-0.253228	0.101547	-0.14155	0.156432	-0.124072	0.271886	0.201955	-0.291927	-0.416672	0.134466	0.0943473	-0.0858562	0.0238792	0.128738	-0.0510465	0.0598942	0.088275	0.367132	0.940294	-0.0402344	-0.397356	-0.267055	-0.312638	-0.514672	-0.401327	0.451839	0.281289	0.757862	-0.535451	-0.835175	-0.627084	-0.568372	-0.642677		0.0915372	0.551536	-0.0978232	0.261202	-0.153572	-0.00343169
	p	0.283709	0.587677	0.0947335	0.464881	0.507199	0.200417	0.834758	0.05038	0.281376	0.670112	0.551657	0.510144	0.602255	0.2462	0.39318	0.211703	0.0676129	0.571934	0.718714	0.71892	0.920401	0.588562	0.83076	0.801944	0.719324	0.11131	7.36493e-10	0.866256	0.0827643	0.255024	0.179574	0.020236	0.0794617	0.0454999	0.229592	0.00010844	0.0149719	4.61104e-06	0.00308397	0.00892995	0.00224286		0.717921	0.0176564	0.699377	0.295125	0.556216	0.988544
lymphocytes (absolute)	Pearson's r	-0.0578932	0.128521	0.0994353	0.0196608	-0.209487	0.202985	-0.466565	0.215452	-0.132463	0.186708	-0.110356	-0.204768	-0.485959	-0.00629206	0.415389	-0.223803	-0.147676	0.029413	0.40628	0.00194676	0.134729	0.173746	0.00320494	0.217388	0.0915711	0.21959	0.524311	0.41733	0.202751	0.0899588	-0.569312	-0.427942	0.0752128	0.0438565	-0.328154	0.242426	-0.623157	0.741116	-0.0731195	-0.531319	-0.331777	0.0915372		0.314944	-0.353552	0.183263	0.307337	-0.167021
	p	0.819508	0.611287	0.694647	0.93828	0.404118	0.419188	0.0509577	0.390554	0.600301	0.458192	0.662893	0.415027	0.0408856	0.980232	0.0864756	0.371991	0.558698	0.907768	0.132914	0.993883	0.594026	0.490512	0.98993	0.386206	0.717821	0.381295	0.0255041	0.0848672	0.419738	0.722602	0.0136613	0.0764554	0.766762	0.862815	0.183696	0.33242	0.00573089	0.000433087	0.773091	0.0232645	0.178615	0.717921		0.203032	0.150071	0.466674	0.230149	0.507706
monocytes (absolute)	Pearson's r	-0.0887004	-0.211042	0.0479601	0.145633	0.047619	0.127775	-0.0381802	0.266027	-0.378857	0.0916388	0.135192	-0.28585	-0.0608257	-0.364982	0.193102	-0.432692	-0.0904243	-0.0152886	0.138083	0.182528	-0.249592	0.0488641	0.139644	0.16638	0.0870825	0.252246	0.66469	0.0362209	0.0437126	-0.00864611	-0.0770234	-0.134987	-0.0494082	0.307346	-0.266631	0.281189	0.106124	-0.158596	0.721427	-0.253416	-0.345547	0.551536	0.314944		-0.0798596	0.233285	-0.0126568	0.207892
	p	0.72634	0.400559	0.850111	0.564211	0.851165	0.613372	0.880441	0.285969	0.121041	0.71762	0.592748	0.25019	0.810519	0.136419	0.442657	0.0728966	0.72122	0.951988	0.623597	0.468494	0.317877	0.847316	0.580507	0.509358	0.731155	0.312585	0.00261805	0.886538	0.863261	0.972838	0.7613	0.593312	0.845635	0.214737	0.284834	0.258336	0.675136	0.529637	0.000726768	0.310271	0.160172	0.0176564	0.203032		0.752766	0.351526	0.961547	0.407789
Eosinophile granulocytes (absolute)	Pearson's r	-0.227852	-0.229713	-0.138581	0.0246118	0.447214	-0.2125	0.0747018	0.0501338	-0.246306	-0.324086	-0.401151	0.144876	0.541233	0.132323	-0.382063	-0.14392	0.0586098	-0.108498	-0.211539	-0.346629	-0.0933641	-0.0726602	-0.198706	-0.340472	-0.145326	-0.217155	-0.169829	-0.481905	-0.598684	-0.419532	0.295374	0.105644	-0.587754	0.515299	-0.0892746	0.270179	0.0696675	-0.270206	0.0465937	0.939475	0.140046	-0.0978232	-0.353552	-0.0798596		0.0684653	-0.327802	0.206202
	p	0.363172	0.359158	0.58342	0.922777	0.062772	0.397236	0.768306	0.843395	0.324498	0.189514	0.0989624	0.566259	0.0203626	0.600691	0.117669	0.568851	0.81731	0.668258	0.449146	0.15878	0.712516	0.774481	0.429267	0.166812	0.565041	0.386728	0.500491	0.0428533	0.00866291	0.0830686	0.234054	0.676529	0.0103132	0.0286273	0.724634	0.278229	0.783556	0.278179	0.854337	7.48207e-09	0.579406	0.699377	0.150071	0.752766		0.787209	0.198981	0.411696
Basophile granulocytes (absolute)	Pearson's r	-0.568116	0.0504745	0.169643	0.0622889	0.272166	0.136931	-0.163663	0.451244	-0.210123	-0.125423	0.036155	0.383206	0.260736	0.327663	-0.222802	-0.145733	0.0978995	0.278806	0.0522191	-0.473515	0.389965	-0.192704	0.175812	0.529349	0.439163	0.344408	0.340386	-0.20702	-0.201793	-0.14825	0.132068	0.0385758	-0.0847174	0.322858	-0.194937	0.40576	0.049508	-0.0589963	0.030024	0	0.58191	0.261202	0.183263	0.233285	0.0684653		-0.156134	-0.277664
	p	0.013905	0.842343	0.500968	0.806042	0.274572	0.587954	0.516394	0.0601578	0.402661	0.619972	0.886743	0.116483	0.296019	0.184392	0.37419	0.563941	0.699153	0.262563	0.853368	0.0471542	0.109644	0.443614	0.485288	0.023878	0.0682461	0.161647	0.166926	0.409803	0.421985	0.557153	0.601401	0.879211	0.738211	0.191293	0.438248	0.0947864	0.845327	0.816124	0.90586	1	0.0112937	0.295125	0.466674	0.351526	0.787209		0.549566	0.264606
hemoglobin A1c (HbA1c)	Pearson's r	0.215177	-0.0872166	0.0177441	0.378545	-0.020536	0.73472	-0.00516742	0.503978	0.0393573	0.775461	0.316469	-0.172566	-0.389757	-0.185728	0.63788	-0.137182	-0.0562404	0.349539	0.604174	0.301213	-0.493928	0.248125	-0.169597	0.00665049	0.329418	0.224626	-0.0293877	0.124816	-0.0101233	-0.149464	-0.421389	-0.166146	0.412591	0.224716	0.0601436	0.0844035	-0.340494	0.42744	-0.137121	-0.300092	-0.26939	-0.153572	0.307337	-0.0126568	-0.327802	-0.156134		0.395341
	p	0.391174	0.730756	0.944287	0.121373	0.935537	0.000514876	0.983765	0.0329619	0.876782	0.000156137	0.200734	0.493508	0.10985	0.460596	0.00439647	0.587263	0.824584	0.155078	0.0170598	0.224498	0.0372196	0.320822	0.501087	0.979106	0.181913	0.370189	0.907847	0.621682	0.968199	0.553893	0.0815741	0.509962	0.0888337	0.369993	0.812608	0.739149	0.181113	0.0870082	0.599728	0.241886	0.295741	0.556216	0.230149	0.961547	0.198981	0.549566		0.104413
age	Pearson's r	0.046773	-0.102765	-0.00845458	-0.00326723	-0.0167536	0.431025	0.331249	-0.144543	-0.208316	0.36972	0.0825082	0.0494847	0.0848456	-0.00249673	-0.0350757	-0.204458	0.157605	-0.270101	-0.15452	0.404636	-0.907152	0.362111	-0.131252	-0.301581	0.065709	0.227727	-0.015839	-0.360295	-0.103516	-0.136293	0.371149	0.322883	0.0923999	0.187944	0.122624	-0.023076	0.135264	-0.0456419	0.22033	0.215091	-0.129567	-0.00343169	-0.167021	0.207892	0.206202	-0.277664	0.395341
	p	0.840444	0.657572	0.970986	0.988786	0.94254	0.0510874	0.142429	0.531894	0.364846	0.0990291	0.722174	0.831318	0.714616	0.99143	0.880023	0.373994	0.495052	0.23636	0.540404	0.0688421	1.42017e-08	0.106726	0.570644	0.183988	0.783136	0.320806	0.945672	0.108626	0.655217	0.555803	0.0976299	0.153406	0.690368	0.414594	0.596437	0.920912	0.569634	0.848469	0.350591	0.362452	0.586142	0.988544	0.507706	0.407789	0.411696	0.264606	0.104413
